# Supplementary material for: Olfactory bulb volume changes associated with trans-sphenoidal pituitary surgery
Source: PLoS One. 2019 Dec 18;14(12):e0224594. doi: 10.1371/journal.pone.0224594 (PMC6919594; doi:10.1371/journal.pone.0224594)
Supplement: S1 Table — shows Olfactory Bulb volumetry / measurements ((olfactory bulb volume in cmm right/left; before and after surgery); side of surgical approach to pituitary gland (L left; R right), age in years, gender (male, female), Olfactory performance assessed by the Combined Testing of Odor Identification, Odor Discrimination and Olfactory Threshold—Sniffin' Sticks (TDI-Score (T threshold score, D discrimination score, I identification score; before and after surgery), Interval between measurements (before and after surgery) in days). (XLSX) [file pone.0224594.s001.xlsx]

## Sheet: dino
Olfactory bulb volume in cmm right - before surgery	Olfactory bulb volume in cmm left - before surgery	Olfactory bulb volume in cmm right - after surgery	Olfactory bulb volume in cmm left - after surgery	side of surgical approach to pituitary gland (L left; R rigth)	age in years	sex_1male_0female	TDI score before	TDI score after	Odor threshold before	Odor discrimination before	Odor identification before	Odor threshold after	Odor discrimination after	Odor identification after	Interval between measurements in days
47	66	45	53	L	59	1	33.25		7.25	12	14	3		11	265
58	52	54	42	L	26	0	35		8	13	14	8.5		15	149
54	56	37	50	R	75	0	11.25		1.25	6	4				358
48	44	46	41	L	60	1	31.75		7.75	14	10				214
49	57	44	52	R	63	1	30.25		8.25	9	13
63	73	52	54	L	33	1		17				2	4	9
25	29	32	29	R	23	0	29.75		8.75	10	11
35	35	30	32	R	62	0	33.25		7.25	12	14
73	65	61	51	R	35	1	36.75	12	5.5	15	16	1	3	8
98	106	73	82	L	47	0		27.25	4.25		12	2.25	12	13	194
31	30	25	21	L	58	0	30.75	29.75	8.75	9	13	7.75	9	13	391
64	44	48	49	L	72	1	37	27.5	12	12	13	7.5	8	12	260
36	48			R	63	1		30	7.5	14		5	11	14	511
51	49	41	33	L	45	1		22.5	6.5		15	2.5	8	12	183
60	41	43	29	L	67	1	31.5	23.75	6.5	12	13	1.75	11	11	339
57	44	54	50	R	70	1	29.25	30.5	2.25	12	15	3.5	12	15
33	35	33	34	R	78	1	30.5	26.5	5.5	10	15	4.5	10	12
41	31	34	34	R	46	1	23	30.5	1	9	13	5.5	12	13
56	72	61	66	R	62	1	23.25	28.5	2.25	11	10	4.5	10	14
40	48	25	22	R	54	0	31.5	28.5				5.5	14	9	405
47	43	48	43	L	43	0	32.75	37	8.75	10	15	10	13	14	233
44	45	47	46	R	22	0	29	32	2	14	13	7	12	13	393
20	23	21	19	R	41	0	38	37.25	12	14	12	8.25	15	14	408
35	26	37	26	R	54	1	31.5	31.5	5.5	11	15	5.5	13	13	218
65	78	54	69	L	31	1	29.25	31.75	6	11	13	6.75	11	14	483
31	27	35	28	L	69	0		35	7.5		12	7	14	14	161
55	55	34	28	L	30	1	39.25	36.5	8.25	16	15	7.5	15	14	465
32	35	27	24	L	43	0	25	31.25	2	10	13	5.25	12	14	245
51	50	49	43	L	60	1	29.5	32.5	6.5	9	14	5.5	12	15
29	34	31	33	R	44	0	35.25	32.25	8.25	11	16	11.25	9	12
42	21	42	23	R	49	0	30.5	34	3.5	13	14	5	14	15
45	40	41	33	R	56	0	28	32.5	6	11	11	6.5	12	14
62	54	63	70	R	65	1	32.5	34.75	6.5	12	14	5.75	14	15
